# Supplementary material for: Understanding fragility: implications for global health research and practice
Source: Health Policy Plan. 2019 Dec 10;35(2):235–43. doi: 10.1093/heapol/czz142 (PMC7050687; doi:10.1093/heapol/czz142)
Supplement: czz142_Supplementary_Data [file czz142_supplementary_data.zip]

Archive with 5 entries (4 files):
- czz142-suppl_data/
- czz142-suppl_data/02_Supplementary File 1 - Search strategies_no change.docx
- czz142-suppl_data/02_Supplementary File 2 - Data extraction template_no change.docx
- czz142-suppl_data/02_Supplementary File 3 - Reference list of included studies_edited_final.docx
- czz142-suppl_data/02_Supplementary File 4_Narrative synthesis.docx
